# Supplementary material for: Vascularization of Poly-ε-Caprolactone-Collagen I-Nanofibers with or without Sacrificial Fibers in the Neurotized Arteriovenous Loop Model
Source: Cells. 2022 Nov 25;11(23):3774. doi: 10.3390/cells11233774 (PMC9736129; doi:10.3390/cells11233774)
Supplement: Supplementary file 1 [file cells-11-03774-s001.zip]

Archive with 2 entries (2 files):
- Supplementary Information.pdf
- Video S1.avi
